# Supplementary material for: A New Genotype of Trichophyton quinckeanum with Point Mutations in Erg11A Encoding Sterol 14-α Demethylase Exhibits Increased Itraconazole Resistance
Source: J Fungi (Basel). 2023 Oct 12;9(10):1006. doi: 10.3390/jof9101006 (PMC10607888; doi:10.3390/jof9101006)
Supplement: Supplementary file 1 [file jof-09-01006-s001.zip]

Archive with 1 entries (1 files):
- jof-2597781-supplementary.pdf
